# Supplementary material for: Haptic communication between humans is tuned by the hard or soft mechanics of interaction
Source: PLoS Comput Biol. 2018 Mar 22;14(3):e1005971. doi: 10.1371/journal.pcbi.1005971 (PMC5863953; doi:10.1371/journal.pcbi.1005971)
Supplement: S1 Data — Each row comes from a paired data point that compares a connected trial with the proceeding solo trial. Each column contains data in the following order where 1 denotes one partner and 2 the other: solo error (1), solo error (2), connected error (1), connected error (2), solo total effort (1), solo total effort (2), connected total effort (1), connected total effort (2), solo co-contraction (1), solo co-contraction (2), connected co-contraction (1), connected co-contraction (2), solo reciprocal activation (1), solo reciprocal activation (2), connected reciprocal activation (1), connected reciprocal activation (2), connection stiffness, dyad number, and order of connection blocks. Errors are in degrees, effort measures are all in N/m and stiffness in Nm/deg. The order of connection is 1 for medium, hard and soft and 0 for medium, soft and hard. (TXT) [file pcbi.1005971.s004.txt]

   5.2882513e+00   5.0131968e+00   4.9628529e+00   5.1109586e+00   1.3089808e+00   2.0925851e+00   2.3459310e+00   2.5678554e+00   8.3387597e-01   1.3412671e+00   1.6255271e+00   1.7379112e+00   4.7510487e-01   7.5131795e-01   7.2040388e-01   8.2994424e-01   3.0000000e-02   1.0000000e+00   1.0000000e+00
   6.3728002e+00   5.0231615e+00   5.5473135e+00   4.6368684e+00   7.5204648e-01   1.3466186e+00   4.4147030e-01   2.0229473e+00   2.7277102e-01   8.7862939e-01   1.2335517e-01   1.2959471e+00   4.7951775e-01   4.6798924e-01   3.2167607e-01   7.2700017e-01   3.0000000e-02   1.0000000e+00   1.0000000e+00
   5.1434590e+00   5.2674823e+00   5.2843009e+00   5.1244844e+00   6.6741498e-01   8.1000695e-01   1.7260518e-01   1.1997642e+00   3.2964136e-01   5.1439662e-01   6.7867715e-02   7.4698414e-01   3.3778351e-01   2.9561033e-01   1.2458671e-01   4.5278009e-01   3.0000000e-01   1.0000000e+00   1.0000000e+00
   5.4487907e+00   5.5584781e+00   4.7946285e+00   4.6862952e+00   9.1898671e-01   7.6180016e-01   1.1642266e+00   1.4503518e+00   4.9972740e-01   4.1271956e-01   7.9472220e-01   9.6504835e-01   4.1925931e-01   3.4908060e-01   3.6992360e-01   4.8530348e-01   3.0000000e-01   1.0000000e+00   1.0000000e+00
   5.6141773e+00   4.7722919e+00   4.5335874e+00   4.5781843e+00   1.0345541e+00   7.8282332e-01   1.8144123e+00   1.4758010e+00   6.0198972e-01   5.1690465e-01   1.3020907e+00   9.9511426e-01   4.3256621e-01   2.6591867e-01   5.1239852e-01   4.8068669e-01   3.0000000e-01   1.0000000e+00   1.0000000e+00
   6.0617660e+00   4.2887166e+00   4.3955925e+00   4.7536027e+00   8.9210821e-01   8.0261852e-01   8.6950758e-01   8.4212246e-01   4.8527289e-01   5.2482963e-01   4.9296538e-01   5.9426133e-01   4.0683531e-01   2.7778889e-01   3.7654220e-01   2.4786113e-01   5.0000000e-03   1.0000000e+00   1.0000000e+00
   5.2412523e+00   4.5979091e+00   4.8537542e+00   4.4318265e+00   6.8852011e-01   7.9215364e-01   7.3918140e-01   8.2885023e-01   3.1878626e-01   4.6706678e-01   3.6563385e-01   5.5366133e-01   3.6991405e-01   3.2508686e-01   3.7354897e-01   2.7518890e-01   5.0000000e-03   1.0000000e+00   1.0000000e+00
   6.5411289e+00   5.4715177e+00   6.0513310e+00   5.1285990e+00   6.1281056e-01   6.6128908e-01   7.6083249e-01   6.9069561e-01   2.3209523e-01   3.5140606e-01   3.5058423e-01   4.0854150e-01   3.8098985e-01   3.0988302e-01   4.1025050e-01   2.8215412e-01   5.0000000e-03   1.0000000e+00   1.0000000e+00
   6.0155711e+00   4.4163716e+00   4.8325706e+00   4.0035766e+00   1.0863898e+00   1.5572756e+00   1.1473808e+00   1.9010537e+00   7.7933872e-01   9.8205404e-01   7.7728868e-01   1.1657269e+00   3.0705110e-01   5.7522159e-01   3.7009208e-01   7.3532676e-01   5.0000000e-03   2.0000000e+00   1.0000000e+00
   6.2743436e+00   4.7700167e+00   5.6798117e+00   4.8683705e+00   4.7813829e-01   1.0315201e+00   7.6750435e-01   9.5953250e-01   4.0860801e-01   6.9124508e-01   5.4857047e-01   6.8009344e-01   6.9530284e-02   3.4027503e-01   2.1893389e-01   2.7943905e-01   5.0000000e-03   2.0000000e+00   1.0000000e+00
   6.3795639e+00   4.9913506e+00   5.7630967e+00   4.8195944e+00   5.9353893e-01   9.7050024e-01   5.6606591e-01   1.0041517e+00   4.9161293e-01   6.9293659e-01   4.7792576e-01   6.9650831e-01   1.0192600e-01   2.7756365e-01   8.8140149e-02   3.0764338e-01   5.0000000e-03   2.0000000e+00   1.0000000e+00
   6.2795593e+00   4.4920750e+00   5.1059554e+00   4.9731180e+00   7.9956018e-01   7.6916876e-01   8.5013751e-01   9.1327738e-01   6.1792033e-01   5.0074468e-01   6.8075318e-01   5.8831807e-01   1.8163985e-01   2.6842408e-01   1.6938433e-01   3.2495931e-01   5.0000000e-03   2.0000000e+00   1.0000000e+00
   5.4755402e+00   4.5886038e+00   5.6262826e+00   4.1211634e+00   8.4014424e-01   6.6338904e-01   5.9801458e-01   7.0861404e-01   6.3071937e-01   4.6449849e-01   4.7511013e-01   4.7353002e-01   2.0942486e-01   1.9904736e-01   1.2290446e-01   2.3509107e-01   5.0000000e-03   2.0000000e+00   1.0000000e+00
   6.0621944e+00   4.6325408e+00   5.5840787e+00   4.2044198e+00   1.0688147e+00   7.4599013e-01   8.4481055e-01   6.7611000e-01   6.2437336e-01   5.1053906e-01   5.5812222e-01   4.4378700e-01   4.4444138e-01   2.3555857e-01   2.8668833e-01   2.3234284e-01   5.0000000e-03   2.0000000e+00   1.0000000e+00
   5.3388481e+00   4.5971697e+00   4.8246949e+00   4.7200636e+00   1.5540271e+00   8.7929605e-01   1.3942779e+00   2.2245920e+00   8.0888929e-01   6.2222352e-01   7.3371920e-01   1.4615849e+00   7.4513783e-01   2.5707253e-01   6.6056497e-01   7.6300718e-01   3.0000000e-01   2.0000000e+00   1.0000000e+00
   6.0052404e+00   4.0788050e+00   4.1114469e+00   3.9711236e+00   8.6795725e-01   5.2454348e-01   1.0630682e+00   1.9007487e+00   6.9183888e-01   3.1635878e-01   5.6909138e-01   1.1811108e+00   1.7611837e-01   2.0940444e-01   4.9397683e-01   7.1963790e-01   3.0000000e-01   2.0000000e+00   1.0000000e+00
   5.0583128e+00   4.9166878e+00   4.4206332e+00   4.2860377e+00   7.0902407e-01   4.3948904e-01   5.0988573e-01   1.1061671e+00   6.1797382e-01   2.5968014e-01   3.7441367e-01   6.6110663e-01   9.1050249e-02   1.8019993e-01   1.3547206e-01   4.4508014e-01   3.0000000e-01   2.0000000e+00   1.0000000e+00
   5.4860132e+00   3.9865211e+00   4.1246005e+00   3.9653570e+00   3.2935416e-01   4.9266132e-01   7.0596109e-01   1.3712341e+00   2.5342278e-01   2.7974643e-01   3.9276952e-01   7.6988675e-01   7.5931376e-02   2.1318535e-01   3.1319157e-01   6.0135409e-01   3.0000000e-01   2.0000000e+00   1.0000000e+00
   5.4873396e+00   4.3505188e+00   4.0851626e+00   4.0169138e+00   3.5721476e-01   4.3690647e-01   2.9545556e-01   7.3803100e-01   2.4064010e-01   2.2538497e-01   2.0928851e-01   4.0801867e-01   1.1657466e-01   2.1237181e-01   8.6167049e-02   3.3090143e-01   3.0000000e-01   2.0000000e+00   1.0000000e+00
   5.1486177e+00   4.2059386e+00   5.4839382e+00   4.1549074e+00   3.6566500e-01   5.4032531e-01   2.6801010e-01   6.9988902e-01   2.5173451e-01   3.0319026e-01   1.9447035e-01   3.5012368e-01   1.1394136e-01   2.3745348e-01   7.3539754e-02   3.4977852e-01   3.0000000e-02   2.0000000e+00   1.0000000e+00
   5.5440356e+00   3.8964474e+00   5.0076268e+00   4.5419510e+00   3.4833954e-01   4.2240421e-01   2.5594142e-01   5.9871065e-01   2.4594145e-01   1.9995181e-01   1.8921338e-01   3.0999238e-01   1.0239810e-01   2.2247799e-01   6.6728036e-02   2.8871828e-01   3.0000000e-02   2.0000000e+00   1.0000000e+00
   5.8249758e+00   3.5865859e+00   4.8862145e+00   4.1639785e+00   2.3031005e-01   7.2936983e-01   2.5170167e-01   5.7166816e-01   1.6586260e-01   4.0788946e-01   1.8422580e-01   2.7913740e-01   6.4453738e-02   3.2212034e-01   6.7475861e-02   2.9290454e-01   3.0000000e-02   2.0000000e+00   1.0000000e+00
   5.7955471e+00   3.4973512e+00   4.1890569e+00   3.9905987e+00   3.8619544e-01   6.8650680e-01   3.3835455e-01   5.5727989e-01   2.4172535e-01   3.8684206e-01   2.0133910e-01   2.7339294e-01   1.4447009e-01   2.9983838e-01   1.3701833e-01   2.8517051e-01   3.0000000e-02   2.0000000e+00   1.0000000e+00
   4.1990953e+00   7.1996601e+00   4.1257688e+00   5.6674567e+00   1.3206354e+00   1.5806699e+00   1.2743119e+00   1.4088422e+00   1.0989376e+00   8.6026754e-01   1.0391061e+00   8.6505455e-01   2.2169783e-01   7.2040236e-01   2.3520584e-01   5.4378760e-01   3.0000000e-02   3.0000000e+00   0.0000000e+00
   3.8463654e+00   6.7717589e+00   3.8734956e+00   5.0292475e+00   7.1574845e-01   1.1428753e+00   1.0387814e+00   1.1310475e+00   5.3061316e-01   5.2637737e-01   8.0338234e-01   6.3553255e-01   1.8513529e-01   6.1649791e-01   2.3539905e-01   4.9551493e-01   3.0000000e-02   3.0000000e+00   0.0000000e+00
   4.0549181e+00   7.2606959e+00   3.5051323e+00   7.9324946e+00   3.2922931e-01   6.7339952e-01   6.8981031e-01   6.6307570e-01   1.7038199e-01   1.3472745e-01   4.3667652e-01   1.4850446e-01   1.5943728e-01   5.3889259e-01   2.5316858e-01   5.1457558e-01   5.0000000e-03   3.0000000e+00   0.0000000e+00
   4.1174098e+00   7.5731074e+00   3.9996319e+00   7.2537962e+00   4.0614386e-01   5.4049623e-01   3.3094094e-01   4.9673747e-01   2.3210200e-01   1.0351293e-01   1.3691819e-01   8.1661523e-02   1.7540234e-01   4.3880084e-01   1.9710613e-01   4.1728085e-01   5.0000000e-03   3.0000000e+00   0.0000000e+00
   4.3961365e+00   6.8844360e+00   4.0662305e+00   6.7355036e+00   5.4043494e-01   6.1921581e-01   8.5287027e-01   7.0355477e-01   3.8636424e-01   1.6328511e-01   7.2760613e-01   2.9943040e-01   1.5407070e-01   4.5621443e-01   1.2526414e-01   4.0412437e-01   5.0000000e-03   3.0000000e+00   0.0000000e+00
   3.9008000e+00   7.2748473e+00   4.1161132e+00   6.4614206e+00   2.8859747e-01   5.9409704e-01   6.6094178e-01   6.8562472e-01   1.4115015e-01   9.9749660e-02   5.4363151e-01   2.2614566e-01   1.4872769e-01   4.9845498e-01   1.1731027e-01   4.5951647e-01   5.0000000e-03   3.0000000e+00   0.0000000e+00
   4.6113375e+00   4.4637875e+00   3.9489496e+00   3.9848320e+00   7.9942951e-01   1.1096760e+00   1.1559873e+00   1.8135634e+00   4.9806171e-01   7.2167876e-01   5.9716425e-01   1.3392870e+00   3.0136781e-01   3.8799721e-01   5.5882302e-01   4.7427646e-01   3.0000000e-01   4.0000000e+00   0.0000000e+00
   5.1684880e+00   5.1208657e+00   4.2379731e+00   4.2769810e+00   6.1799442e-01   9.6663818e-01   8.2738030e-01   1.7266407e+00   3.9531054e-01   6.3009371e-01   4.2518554e-01   1.3065082e+00   2.2268388e-01   3.3654447e-01   4.0219476e-01   4.2013245e-01   3.0000000e-01   4.0000000e+00   0.0000000e+00
   4.6315081e+00   4.9840011e+00   4.9361940e+00   4.7963347e+00   9.5001346e-01   9.3460093e-01   1.3028980e+00   1.1176655e+00   6.8348141e-01   6.7206226e-01   8.1972027e-01   7.6833308e-01   2.6653205e-01   2.6253866e-01   4.8317777e-01   3.4933241e-01   3.0000000e-01   4.0000000e+00   0.0000000e+00
   5.6129336e+00   4.4022357e+00   4.7380134e+00   4.6051090e+00   1.1203547e+00   9.2488138e-01   1.0004552e+00   9.5699287e-01   9.1509803e-01   6.8237394e-01   6.3641891e-01   6.0461691e-01   2.0525664e-01   2.4250744e-01   3.6403625e-01   3.5237595e-01   3.0000000e-01   4.0000000e+00   0.0000000e+00
   5.8394229e+00   4.9398506e+00   5.6742180e+00   4.8613101e+00   9.4750295e-01   7.5099554e-01   1.1868524e+00   8.8265922e-01   7.6240778e-01   5.7965298e-01   9.5504113e-01   6.7884962e-01   1.8509517e-01   1.7134257e-01   2.3181131e-01   2.0380959e-01   5.0000000e-03   4.0000000e+00   0.0000000e+00
   4.3102975e+00   4.5725814e+00   4.2662613e+00   4.0980319e+00   1.4233294e+00   1.1252078e+00   1.3683743e+00   1.0237020e+00   1.2080263e+00   8.9416465e-01   1.1218153e+00   8.0214676e-01   2.1530310e-01   2.3104314e-01   2.4655898e-01   2.2155525e-01   5.0000000e-03   4.0000000e+00   0.0000000e+00
   4.4505053e+00   4.4000817e+00   3.8948746e+00   4.3866972e+00   1.5550822e+00   9.7290699e-01   1.3931793e+00   8.6379884e-01   1.3040311e+00   7.9828188e-01   1.1243093e+00   7.0477594e-01   2.5105110e-01   1.7462511e-01   2.6887003e-01   1.5902290e-01   5.0000000e-03   4.0000000e+00   0.0000000e+00
   6.2179409e+00   5.5439106e+00   4.7045464e+00   4.9030410e+00   1.1670540e+00   3.1931439e+00   1.1824190e+00   2.9699186e+00   8.5193583e-01   2.3280749e+00   8.5139479e-01   2.1816001e+00   3.1511815e-01   8.6506906e-01   3.3102424e-01   7.8831847e-01   3.0000000e-02   5.0000000e+00   0.0000000e+00
   6.2984607e+00   5.1295786e+00   5.1965876e+00   5.3264917e+00   9.2007573e-01   2.9972374e+00   1.2820992e+00   3.7575221e+00   6.3370348e-01   2.2022926e+00   8.3914752e-01   2.8264322e+00   2.8637225e-01   7.9507313e-01   4.4295163e-01   9.3108989e-01   3.0000000e-02   5.0000000e+00   0.0000000e+00
   6.0994923e+00   5.3855823e+00   4.8270226e+00   4.5250638e+00   1.0035821e+00   2.2626074e+00   1.2204568e+00   2.4449765e+00   5.5472240e-01   1.6336219e+00   7.1135015e-01   1.8479857e+00   4.4885966e-01   6.2899269e-01   5.0910666e-01   5.9735642e-01   3.0000000e-02   5.0000000e+00   0.0000000e+00
   5.6801630e+00   4.9199497e+00   5.3785798e+00   4.9593339e+00   8.3711605e-01   2.3734041e+00   1.1733642e+00   2.5247320e+00   4.6409582e-01   1.8101350e+00   5.9797605e-01   1.8929255e+00   3.7302023e-01   5.6329509e-01   5.7538812e-01   6.3248994e-01   3.0000000e-02   5.0000000e+00   0.0000000e+00
   6.7498849e+00   5.6935560e+00   5.6191899e+00   4.9368366e+00   8.0138754e-01   2.0316606e+00   8.4686654e-01   1.9522480e+00   3.3789610e-01   1.5348668e+00   3.5996184e-01   1.3889628e+00   4.6349144e-01   4.9720597e-01   4.8690469e-01   5.6423340e-01   3.0000000e-02   5.0000000e+00   0.0000000e+00
   6.1589401e+00   4.8396393e+00   6.0771025e+00   5.0596849e+00   8.0338375e-01   2.3751321e+00   7.7544570e-01   2.1761779e+00   3.0746036e-01   1.8142392e+00   3.1314942e-01   1.6456418e+00   4.9592339e-01   5.6156986e-01   4.6229628e-01   5.3097382e-01   5.0000000e-03   5.0000000e+00   0.0000000e+00
   6.0349479e+00   4.4691668e+00   5.5790669e+00   4.5985693e+00   8.4474430e-01   2.1082065e+00   9.5593701e-01   1.7081372e+00   2.6119748e-01   1.5214166e+00   3.1707582e-01   1.2081329e+00   5.8354682e-01   5.8696478e-01   6.3886119e-01   5.0180977e-01   5.0000000e-03   5.0000000e+00   0.0000000e+00
   5.5704435e+00   4.8568394e+00   5.5321242e+00   4.7840258e+00   9.4666830e-01   2.7828838e+00   8.5276036e-01   2.7684240e+00   3.5683424e-01   2.1230952e+00   3.1486733e-01   2.0443051e+00   5.8983406e-01   6.5978854e-01   5.3789302e-01   7.2416112e-01   5.0000000e-03   5.0000000e+00   0.0000000e+00
   8.1790065e+00   4.6593669e+00   5.0625495e+00   4.8249958e+00   4.3991324e-01   2.7543481e+00   8.4255783e-01   3.5669736e+00   1.2829215e-01   2.0260743e+00   2.0868847e-01   2.4644577e+00   3.1299129e-01   7.2851055e-01   6.3459399e-01   1.1025949e+00   3.0000000e-01   5.0000000e+00   0.0000000e+00
   5.9361116e+00   4.7916120e+00   4.6308454e+00   4.6689507e+00   6.4838328e-01   2.2370946e+00   6.9095377e-01   3.0099828e+00   1.7831690e-01   1.7262116e+00   1.5067445e-01   2.0889689e+00   4.7055281e-01   5.1088745e-01   5.4143766e-01   9.2103038e-01   3.0000000e-01   5.0000000e+00   0.0000000e+00
   5.8394001e+00   4.4315688e+00   4.8583724e+00   4.7027314e+00   1.2531894e+00   3.3355375e+00   2.6279387e+00   3.4296216e+00   7.5028893e-01   2.3315611e+00   1.5372769e+00   2.5780406e+00   5.0525708e-01   1.0039764e+00   1.0913800e+00   8.5158096e-01   3.0000000e-02   6.0000000e+00   1.0000000e+00
   6.0565739e+00   4.7867095e+00   6.5698768e+00   5.1316800e+00   6.2337194e-01   3.5913735e+00   1.1652440e+00   3.5276522e+00   4.1288762e-01   2.6486288e+00   4.6290968e-01   2.6705681e+00   2.1131775e-01   9.4274479e-01   7.0565636e-01   8.5732468e-01   3.0000000e-02   6.0000000e+00   1.0000000e+00
   5.1597739e+00   4.3206262e+00   5.0430390e+00   4.6709496e+00   9.2909248e-01   2.6898924e+00   7.1069954e-01   3.6922662e+00   4.9542315e-01   2.0578320e+00   3.4611499e-01   2.6855700e+00   4.3532057e-01   6.3206036e-01   3.7073253e-01   1.0066963e+00   3.0000000e-02   6.0000000e+00   1.0000000e+00
   5.2769987e+00   4.2144172e+00   4.9098883e+00   4.1771726e+00   4.4010919e-01   2.1979084e+00   3.8257616e-01   2.5035209e+00   3.0202718e-01   1.6194839e+00   1.6372360e-01   1.9495778e+00   1.3956509e-01   5.7842447e-01   2.2190486e-01   5.5394304e-01   3.0000000e-02   6.0000000e+00   1.0000000e+00
   5.0702048e+00   4.2393256e+00   4.2664821e+00   4.1236341e+00   8.5335086e-01   2.3296615e+00   8.2361551e-01   3.4905069e+00   5.2395841e-01   1.7334065e+00   2.7745525e-01   2.6259992e+00   3.3136410e-01   5.9642131e-01   5.5712971e-01   8.6450776e-01   3.0000000e-01   6.0000000e+00   1.0000000e+00
   4.5087664e+00   3.8257876e+00   4.4438911e+00   4.3860579e+00   9.7988058e-01   2.5484646e+00   5.6993213e-01   2.6652348e+00   6.9988117e-01   1.9199503e+00   1.0948314e-01   2.0360349e+00   2.8088756e-01   6.2851424e-01   4.7026872e-01   6.2919995e-01   3.0000000e-01   6.0000000e+00   1.0000000e+00
   4.4538211e+00   3.8639050e+00   3.9505886e+00   3.8974123e+00   8.9685746e-01   2.3792325e+00   4.3838126e-01   2.9708640e+00   6.2673523e-01   1.8331261e+00   9.8067067e-02   2.1964568e+00   2.7060745e-01   5.4610632e-01   3.4510327e-01   7.7440720e-01   3.0000000e-01   6.0000000e+00   1.0000000e+00
   4.5301347e+00   3.7309370e+00   4.0401242e+00   4.0537242e+00   1.2889099e+00   2.4499450e+00   8.1888029e-01   1.8974485e+00   8.7666429e-01   1.9306195e+00   3.0477073e-01   1.5452658e+00   4.1224560e-01   5.1932559e-01   5.1431490e-01   3.5218270e-01   3.0000000e-01   6.0000000e+00   1.0000000e+00
   5.4273246e+00   3.8600703e+00   4.8064552e+00   4.6540207e+00   8.9183271e-01   2.1931268e+00   9.3048791e-01   2.3541286e+00   6.3381578e-01   1.7126621e+00   6.2717945e-01   1.8199788e+00   2.5801693e-01   4.8046468e-01   3.0330846e-01   5.3414988e-01   3.0000000e-01   6.0000000e+00   1.0000000e+00
   4.6646429e+00   3.9183162e+00   4.1251206e+00   3.6546448e+00   8.9821808e-01   2.1052356e+00   8.7899180e-01   2.2406825e+00   6.8153829e-01   1.6922854e+00   5.9778260e-01   1.8292194e+00   2.1667979e-01   4.1295018e-01   2.8120920e-01   4.1147872e-01   5.0000000e-03   6.0000000e+00   1.0000000e+00
   4.6357243e+00   3.6489615e+00   3.7934313e+00   3.9831220e+00   9.6535057e-01   1.5386485e+00   9.8701507e-01   2.2846536e+00   7.6262971e-01   1.1038807e+00   7.8056611e-01   1.7985848e+00   2.0272086e-01   4.3476779e-01   2.0644896e-01   4.8606883e-01   5.0000000e-03   6.0000000e+00   1.0000000e+00
   5.0994391e+00   3.6394039e+00   5.2436513e+00   3.8484410e+00   7.6149373e-01   1.8262903e+00   8.3222333e-01   1.8682041e+00   5.4696122e-01   1.4103649e+00   5.8074450e-01   1.4682310e+00   2.1453251e-01   4.1592535e-01   2.5147884e-01   3.9997957e-01   5.0000000e-03   6.0000000e+00   1.0000000e+00
   4.6978500e+00   3.9685500e+00   4.9425683e+00   3.6903802e+00   6.8111106e-01   1.8429738e+00   8.2518712e-01   1.5892361e+00   5.0368647e-01   1.3797886e+00   5.4573120e-01   1.1733359e+00   1.7742459e-01   4.6318515e-01   2.7945592e-01   4.1591062e-01   5.0000000e-03   6.0000000e+00   1.0000000e+00
   4.8192889e+00   3.7288421e+00   4.3613507e+00   4.0058218e+00   1.3290336e+00   1.3903233e+00   6.1235953e-01   2.0668525e+00   1.0636451e+00   9.6392404e-01   3.3191334e-01   1.5661865e+00   2.6538845e-01   4.2639922e-01   2.8044619e-01   5.0066595e-01   5.0000000e-03   6.0000000e+00   1.0000000e+00
   6.7633853e+00   5.3450390e+00   5.6972010e+00   5.6709971e+00   1.1361666e+00   1.5230473e+00   1.7890878e+00   1.4394221e+00   8.8220111e-01   1.0717693e+00   1.3714025e+00   9.9932547e-01   2.5411751e-01   4.5127805e-01   4.1768529e-01   4.4009661e-01   3.0000000e-02   7.0000000e+00   0.0000000e+00
   6.3485364e+00   4.7898510e+00   5.7944821e+00   4.9672076e+00   1.0581135e+00   1.5111414e+00   1.4097357e+00   2.0423528e+00   7.5545647e-01   1.1487072e+00   1.1555662e+00   1.5017396e+00   3.0279903e-01   3.6243649e-01   2.5416956e-01   5.4117009e-01   3.0000000e-02   7.0000000e+00   0.0000000e+00
   5.7150144e+00   5.0254429e+00   5.1041852e+00   4.6582652e+00   1.4326314e+00   1.5551354e+00   1.5608732e+00   1.6908001e+00   1.1323168e+00   1.0955091e+00   1.2821409e+00   1.2282805e+00   3.0031459e-01   4.6053647e-01   2.7873224e-01   4.6277288e-01   3.0000000e-02   7.0000000e+00   0.0000000e+00
   5.8802504e+00   5.3057198e+00   6.5285793e+00   6.0015870e+00   1.1733983e+00   1.3299357e+00   1.1142103e+00   6.7231347e-01   8.8867460e-01   9.7784646e-01   7.8734310e-01   3.4635310e-01   2.8472366e-01   3.5208921e-01   3.2690270e-01   3.4106825e-01   5.0000000e-03   7.0000000e+00   0.0000000e+00
   5.7996378e+00   5.5200077e+00   5.0594796e+00   5.7184866e+00   1.1492024e+00   1.3109863e+00   1.1989298e+00   1.4551934e+00   8.9086841e-01   9.3162404e-01   9.0690728e-01   1.0544703e+00   2.5833398e-01   3.7984629e-01   2.9202249e-01   4.0094732e-01   5.0000000e-03   7.0000000e+00   0.0000000e+00
   6.2866254e+00   5.6646642e+00   6.0746169e+00   5.5888820e+00   1.0177961e+00   8.8587485e-01   1.1357737e+00   1.5488347e+00   7.5271254e-01   6.1192321e-01   8.4255337e-01   1.1200806e+00   2.6508468e-01   2.8061088e-01   2.9322028e-01   4.2912049e-01   5.0000000e-03   7.0000000e+00   0.0000000e+00
   6.2502884e+00   5.0471362e+00   4.9535516e+00   4.4446411e+00   1.0444749e+00   1.4386795e+00   9.8212137e-01   1.5877491e+00   7.3267653e-01   1.0342648e+00   6.9885305e-01   1.0879386e+00   3.1185620e-01   4.0504112e-01   2.8336477e-01   5.0069199e-01   5.0000000e-03   7.0000000e+00   0.0000000e+00
   6.1581573e+00   5.4577247e+00   6.0775859e+00   5.0567967e+00   1.0144034e+00   8.5186574e-01   1.1334586e+00   1.3232632e+00   8.2084404e-01   5.9479201e-01   8.8290057e-01   9.8857862e-01   1.9355932e-01   2.5891565e-01   2.5055799e-01   3.3472270e-01   5.0000000e-03   7.0000000e+00   0.0000000e+00
   5.7239904e+00   5.8353406e+00   5.6742190e+00   5.5077958e+00   1.0415930e+00   1.1610690e+00   2.2367052e+00   2.2754679e+00   8.2732694e-01   7.9627175e-01   1.5982548e+00   1.7168859e+00   2.1426603e-01   3.6556321e-01   6.3845042e-01   5.5858203e-01   3.0000000e-01   7.0000000e+00   0.0000000e+00
   5.4383132e+00   5.1267412e+00   5.6982796e+00   5.3424419e+00   1.0271831e+00   6.8727497e-01   1.9969009e+00   2.1336728e+00   7.9407405e-01   4.2318724e-01   1.3665296e+00   1.6429643e+00   2.3310906e-01   2.8204670e-01   6.3037128e-01   4.9120261e-01   3.0000000e-01   7.0000000e+00   0.0000000e+00
   5.1081231e+00   5.5790602e+00   5.3480382e+00   4.9145108e+00   1.4253336e+00   1.2540820e+00   1.8146740e+00   2.8795652e+00   1.1621736e+00   9.4040238e-01   1.0021647e+00   2.0364794e+00   2.6315999e-01   3.1414092e-01   8.1250932e-01   8.4384247e-01   3.0000000e-01   7.0000000e+00   0.0000000e+00
   7.7047725e+00   5.0252274e+00   7.7029060e+00   5.6232469e+00   1.1560448e+00   2.3155393e+00   1.1546236e+00   2.1977167e+00   7.3202370e-01   2.0139752e+00   6.5910276e-01   1.9222932e+00   4.2424514e-01   3.0156414e-01   5.0101090e-01   2.7542358e-01   3.0000000e-02   8.0000000e+00   0.0000000e+00
   8.1729147e+00   4.6655301e+00   7.0655758e+00   4.6398367e+00   1.4047375e+00   3.1374268e+00   1.7584325e+00   2.9763232e+00   9.1731475e-01   2.7132291e+00   1.2231591e+00   2.5411896e+00   4.8742618e-01   4.2419768e-01   5.3528157e-01   4.3513360e-01   3.0000000e-02   8.0000000e+00   0.0000000e+00
   7.4577042e+00   4.1738691e+00   5.3654870e+00   4.0636370e+00   1.3763001e+00   2.3292103e+00   1.3085944e+00   2.4613035e+00   9.9827104e-01   2.0409250e+00   9.1367994e-01   2.1594617e+00   3.7802904e-01   2.8828536e-01   3.9491447e-01   3.0184180e-01   3.0000000e-02   8.0000000e+00   0.0000000e+00
   6.9691964e+00   4.2777384e+00   5.4125421e+00   3.9831852e+00   1.2795162e+00   2.1522554e+00   1.3385929e+00   2.3920549e+00   9.3303789e-01   1.9261639e+00   1.0253765e+00   2.1102963e+00   3.4647834e-01   2.2609159e-01   3.1321638e-01   2.8175866e-01   3.0000000e-02   8.0000000e+00   0.0000000e+00
   6.7648926e+00   4.2198173e+00   6.6924634e+00   4.3520577e+00   2.9315527e+00   2.5034902e+00   1.4407802e+00   2.2051559e+00   2.5110556e+00   2.3417203e+00   1.0411768e+00   1.9913848e+00   4.2049711e-01   1.6176992e-01   3.9960341e-01   2.1377116e-01   5.0000000e-03   8.0000000e+00   0.0000000e+00
   6.2529810e+00   3.8970637e+00   6.5995307e+00   4.4643786e+00   2.9083862e+00   2.7944299e+00   3.0195565e+00   2.8548365e+00   2.4340349e+00   2.5437647e+00   2.5988228e+00   2.5593893e+00   4.7435126e-01   2.5066515e-01   4.2073373e-01   2.9544717e-01   5.0000000e-03   8.0000000e+00   0.0000000e+00
   6.5134646e+00   4.1315972e+00   6.2585097e+00   4.0972616e+00   2.2986163e+00   2.6890114e+00   2.3244447e+00   2.7249108e+00   1.6511002e+00   2.4841605e+00   1.6878711e+00   2.5345733e+00   6.4751614e-01   2.0485088e-01   6.3657352e-01   1.9033749e-01   5.0000000e-03   8.0000000e+00   0.0000000e+00
   6.3290556e+00   4.1032975e+00   4.3868074e+00   4.2803601e+00   2.5010638e+00   2.6625418e+00   2.3558767e+00   2.9685790e+00   1.8134176e+00   2.5066720e+00   1.7496789e+00   2.7226551e+00   6.8764625e-01   1.5586976e-01   6.0619787e-01   2.4592391e-01   3.0000000e-01   8.0000000e+00   0.0000000e+00
   7.4359630e+00   3.7648553e+00   4.2659991e+00   4.1431494e+00   2.7878047e+00   2.8020670e+00   2.6032437e+00   2.7681122e+00   2.0389529e+00   2.6332698e+00   1.9065836e+00   2.5351402e+00   7.4885177e-01   1.6879720e-01   6.9666009e-01   2.3297203e-01   3.0000000e-01   8.0000000e+00   0.0000000e+00
   6.7944658e+00   4.0591176e+00   4.2452892e+00   4.1546938e+00   2.9734523e+00   2.7916891e+00   3.2209392e+00   2.8347654e+00   2.4690855e+00   2.6038437e+00   3.0171284e+00   2.6420126e+00   5.0436681e-01   1.8784537e-01   2.0381082e-01   1.9275280e-01   3.0000000e-01   8.0000000e+00   0.0000000e+00
   5.5155106e+00   5.9997850e+00   5.2469963e+00   5.6668894e+00   7.4413516e-01   1.5346598e+00   7.0720072e-01   1.5520947e+00   4.9777407e-01   1.0203587e+00   4.4110258e-01   1.0348242e+00   2.4636109e-01   5.1430110e-01   2.6611900e-01   5.1727048e-01   3.0000000e-02   9.0000000e+00   0.0000000e+00
   6.5934133e+00   5.3718800e+00   6.1916503e+00   5.7539357e+00   6.3994826e-01   1.4175285e+00   5.2692905e-01   1.2921937e+00   3.5603859e-01   9.3163875e-01   2.9507515e-01   8.0233383e-01   2.8411544e-01   4.8588975e-01   2.3189794e-01   4.8987657e-01   3.0000000e-02   9.0000000e+00   0.0000000e+00
   5.5330252e+00   6.0079086e+00   5.1683960e+00   5.1261379e+00   5.9885219e-01   1.1897495e+00   7.2683303e-01   8.4444861e-01   3.7162691e-01   7.1632889e-01   3.5653236e-01   4.5962642e-01   2.2726109e-01   4.7343426e-01   3.7040802e-01   3.8514978e-01   3.0000000e-02   9.0000000e+00   0.0000000e+00
   5.8067719e+00   5.7023467e+00   5.8745391e+00   6.3181824e+00   5.6100804e-01   1.1623746e+00   4.5454156e-01   8.7297874e-01   3.1324509e-01   6.7657651e-01   2.5711413e-01   4.9873698e-01   2.4776390e-01   4.8579812e-01   1.9764455e-01   3.7424175e-01   5.0000000e-03   9.0000000e+00   0.0000000e+00
   5.7317613e+00   5.7351338e+00   5.7937754e+00   5.1448003e+00   4.9497285e-01   1.1510536e+00   4.4054013e-01   1.1687589e+00   2.8636427e-01   4.8084035e-01   2.6698055e-01   4.1765621e-01   2.0870927e-01   6.7023897e-01   1.7356496e-01   7.5110272e-01   5.0000000e-03   9.0000000e+00   0.0000000e+00
   5.9391057e+00   6.0350406e+00   5.9570339e+00   5.2358979e+00   5.1500090e-01   1.0372143e+00   4.3772083e-01   1.0579548e+00   2.7825921e-01   4.2423402e-01   2.4278751e-01   4.2410272e-01   2.3674169e-01   6.1298361e-01   1.9539031e-01   6.3385211e-01   5.0000000e-03   9.0000000e+00   0.0000000e+00
   5.2713331e+00   6.7558257e+00   5.1616154e+00   5.1740279e+00   3.7175708e-01   9.5742639e-01   7.5621522e-01   8.0234974e-01   2.0177747e-01   4.3437493e-01   4.6424307e-01   2.5320158e-01   1.7063294e-01   5.2313581e-01   2.9197435e-01   5.4921399e-01   3.0000000e-01   9.0000000e+00   0.0000000e+00
   5.4795402e+00   9.5372531e+00   5.5032062e+00   5.5319784e+00   5.4684410e-01   9.2529796e-01   5.6082858e-01   7.0102672e-01   3.1637277e-01   2.8185032e-01   2.9415819e-01   1.9441053e-01   2.3047133e-01   6.4355813e-01   2.6667900e-01   5.0759507e-01   3.0000000e-01   9.0000000e+00   0.0000000e+00
   4.9458890e+00   7.6159122e+00   6.5294860e+00   6.6229531e+00   4.6313881e-01   8.9266022e-01   5.3030003e-01   5.7779402e-01   2.7258579e-01   3.4190257e-01   2.6226888e-01   1.9314678e-01   1.9055666e-01   5.5098705e-01   2.6953765e-01   3.8710070e-01   3.0000000e-01   9.0000000e+00   0.0000000e+00
   5.1994423e+00   5.0605943e+00   5.3598014e+00   5.2906967e+00   5.0958638e-01   1.1231004e+00   4.4009434e-01   8.9023628e-01   3.0333138e-01   4.4866826e-01   2.5005120e-01   3.6699147e-01   2.0719072e-01   6.7443212e-01   1.9011658e-01   5.2326160e-01   3.0000000e-01   9.0000000e+00   0.0000000e+00
   5.7382078e+00   5.0726136e+00   4.6932327e+00   4.5709644e+00   5.0429114e-01   1.3544460e+00   4.8735838e-01   1.3948546e+00   2.6850060e-01   7.1917290e-01   2.7863930e-01   7.8437519e-01   2.3581322e-01   6.3527306e-01   2.0891036e-01   6.1050131e-01   3.0000000e-01   9.0000000e+00   0.0000000e+00
   6.1715034e+00   6.2695673e+00   5.2897210e+00   5.8520214e+00   7.7441161e-01   2.0419176e+00   1.0699948e+00   2.2746553e+00   3.9942900e-01   1.4208057e+00   6.0157346e-01   1.6430313e+00   3.7551406e-01   6.2111193e-01   4.6850701e-01   6.3162395e-01   3.0000000e-02   1.0000000e+01   0.0000000e+00
   5.8091645e+00   5.6733425e+00   4.8679506e+00   5.4863610e+00   8.6597396e-01   2.0039072e+00   9.0456775e-01   1.7080329e+00   5.3207563e-01   1.4169972e+00   5.0312770e-01   1.2442171e+00   3.3389833e-01   5.8691001e-01   4.0217011e-01   4.6381582e-01   3.0000000e-02   1.0000000e+01   0.0000000e+00
   5.4819979e+00   5.3297423e+00   5.2995148e+00   5.1595217e+00   8.8019484e-01   1.5431412e+00   1.4393655e+00   2.4051005e+00   4.6303899e-01   1.1310815e+00   9.2206353e-01   1.8082751e+00   4.1738634e-01   4.1205966e-01   5.1730201e-01   5.9682542e-01   3.0000000e-02   1.0000000e+01   0.0000000e+00
   5.0838983e+00   4.6848593e+00   5.2019384e+00   5.5462472e+00   6.2746753e-01   1.7662351e+00   6.9162286e-01   2.0886746e+00   2.8479800e-01   1.3693393e+00   3.0239930e-01   1.6307671e+00   3.4294972e-01   3.9689577e-01   3.8922356e-01   4.5790751e-01   3.0000000e-02   1.0000000e+01   0.0000000e+00
   5.1940580e+00   4.9265796e+00   4.8318339e+00   5.2248854e+00   4.9582192e-01   1.0705096e+00   6.2417323e-01   1.0945955e+00   3.2639176e-01   8.1219614e-01   3.1008997e-01   7.6787133e-01   1.6943016e-01   2.5831350e-01   3.1408326e-01   3.2672422e-01   3.0000000e-02   1.0000000e+01   0.0000000e+00
   5.7117169e+00   4.7481245e+00   5.2482787e+00   4.7260113e+00   7.4937475e-01   1.1228890e+00   7.6500369e-01   1.4526751e+00   6.0919365e-01   8.9275403e-01   6.3884222e-01   1.1487729e+00   1.4018111e-01   2.3013498e-01   1.2616147e-01   3.0390222e-01   5.0000000e-03   1.0000000e+01   0.0000000e+00
   5.1676886e+00   4.7741349e+00   4.6915816e+00   4.9526734e+00   5.9527250e-01   1.2107031e+00   5.8239219e-01   1.2724796e+00   3.4608635e-01   9.4170066e-01   4.1348118e-01   9.8722974e-01   2.4918615e-01   2.6900246e-01   1.6891101e-01   2.8524981e-01   5.0000000e-03   1.0000000e+01   0.0000000e+00
   5.3514170e+00   4.8050151e+00   4.5206689e+00   5.0056408e+00   4.1963305e-01   1.1673837e+00   6.3355257e-01   9.7834919e-01   1.7444614e-01   8.7429590e-01   2.8203538e-01   7.1132823e-01   2.4522656e-01   2.9308785e-01   3.5151765e-01   2.6702096e-01   5.0000000e-03   1.0000000e+01   0.0000000e+00
   5.4095603e+00   5.8017842e+00   5.0823071e+00   4.6583539e+00   3.3106118e-01   9.4265864e-01   3.2774374e-01   1.0346138e+00   1.1362518e-01   6.9972401e-01   1.2052796e-01   7.8509767e-01   2.1817254e-01   2.4293463e-01   2.0750429e-01   2.4951615e-01   5.0000000e-03   1.0000000e+01   0.0000000e+00
   5.4249949e+00   5.5615179e+00   4.9128266e+00   4.7027260e+00   2.9887561e-01   1.1890713e+00   3.4906177e-01   1.3062864e+00   7.3902683e-02   8.9135893e-01   1.1733658e-01   9.9433588e-01   2.2894064e-01   2.9771240e-01   2.3365903e-01   3.1195050e-01   5.0000000e-03   1.0000000e+01   0.0000000e+00
   5.0125110e+00   5.2730496e+00   4.9320962e+00   5.0088235e+00   3.6367066e-01   9.3656523e-01   6.9365850e-01   8.5407088e-01   1.5547719e-01   6.4804006e-01   3.1840596e-01   5.3557764e-01   2.1123927e-01   2.8852517e-01   3.7607279e-01   3.1849324e-01   3.0000000e-01   1.0000000e+01   0.0000000e+00
   4.3657845e+00   4.5489636e+00   4.6366013e+00   4.6024124e+00   3.1408303e-01   1.0654994e+00   5.5813945e-01   6.7422856e-01   6.9387687e-02   7.6660716e-01   2.7613307e-01   3.7433624e-01   2.4984242e-01   2.9889222e-01   2.8244967e-01   2.9989232e-01   3.0000000e-01   1.0000000e+01   0.0000000e+00
   4.5827671e+00   5.1432347e+00   4.7959482e+00   4.8580240e+00   2.5240154e-01   1.0480362e+00   3.5663592e-01   8.8738939e-01   5.1780420e-02   7.3970089e-01   1.2185395e-01   4.9203757e-01   2.0935074e-01   3.0833526e-01   2.3775982e-01   3.9535182e-01   3.0000000e-01   1.0000000e+01   0.0000000e+00
   6.0461206e+00   6.7216238e+00   6.0506110e+00   6.5192911e+00   7.7419966e-01   6.6151990e-01   9.8341975e-01   7.2286698e-01   5.7903699e-01   5.1772957e-01   7.0219565e-01   5.7764233e-01   1.9516266e-01   1.4379033e-01   2.8122410e-01   1.4522465e-01   3.0000000e-02   1.1000000e+01   0.0000000e+00
   6.0430213e+00   8.5148742e+00   5.2332126e+00   5.5482009e+00   5.3972670e-01   6.8063885e-01   7.9429570e-01   5.6001553e-01   3.8035554e-01   4.9898354e-01   5.5202967e-01   4.0886732e-01   1.5937116e-01   1.8165531e-01   2.4226603e-01   1.5114820e-01   3.0000000e-02   1.1000000e+01   0.0000000e+00
   4.5583785e+00   5.7798156e+00   5.3344517e+00   7.1985072e+00   6.5327052e-01   5.9402132e-01   1.0318527e+00   4.8528041e-01   4.8355659e-01   4.2469303e-01   7.5727990e-01   3.2755762e-01   1.6971393e-01   1.6932829e-01   2.7457280e-01   1.5772279e-01   3.0000000e-02   1.1000000e+01   0.0000000e+00
   5.5790578e+00   6.4873360e+00   4.8702934e+00   6.1120307e+00   9.0196072e-01   5.3429898e-01   7.9930971e-01   5.9519808e-01   6.7972765e-01   3.8508605e-01   6.0349038e-01   4.3582762e-01   2.2223307e-01   1.4921294e-01   1.9581933e-01   1.5937046e-01   5.0000000e-03   1.1000000e+01   0.0000000e+00
   6.0774364e+00   6.0473006e+00   5.4848617e+00   5.6757909e+00   8.9442179e-01   5.2408780e-01   9.2116410e-01   5.0628310e-01   6.4446648e-01   3.6597939e-01   6.5643587e-01   3.5380457e-01   2.4995532e-01   1.5810841e-01   2.6472823e-01   1.5247853e-01   5.0000000e-03   1.1000000e+01   0.0000000e+00
   5.8593625e+00   6.6299483e+00   5.4068476e+00   6.0107887e+00   4.3218307e-01   3.5419422e-01   5.8593400e-01   4.5473773e-01   2.9112079e-01   2.0709174e-01   4.2250675e-01   2.8508735e-01   1.4106227e-01   1.4710247e-01   1.6342725e-01   1.6965038e-01   5.0000000e-03   1.1000000e+01   0.0000000e+00
   6.0360469e+00   8.3473060e+00   5.7990757e+00   5.9597327e+00   3.2326570e-01   2.9248973e-01   3.9847106e-01   3.3568845e-01   1.9426760e-01   1.5508199e-01   2.6580119e-01   1.7992137e-01   1.2899810e-01   1.3740774e-01   1.3266987e-01   1.5576708e-01   5.0000000e-03   1.1000000e+01   0.0000000e+00
   5.7070178e+00   7.2920118e+00   5.6674771e+00   6.1146606e+00   2.5279020e-01   3.6391905e-01   2.2537842e-01   2.7459176e-01   1.2676944e-01   1.7880967e-01   9.2902970e-02   1.3130388e-01   1.2602131e-01   1.8510939e-01   1.3247637e-01   1.4328788e-01   5.0000000e-03   1.1000000e+01   0.0000000e+00
   5.5690071e+00   6.9989933e+00   6.4287301e+00   6.2357279e+00   2.8654600e-01   2.4695219e-01   1.3252362e+00   1.5963075e+00   1.3294577e-01   1.0273797e-01   6.8334728e-01   1.0459656e+00   1.5361484e-01   1.4422198e-01   6.4188896e-01   5.5034200e-01   3.0000000e-01   1.1000000e+01   0.0000000e+00
   6.4640601e+00   7.1042062e+00   5.5519288e+00   5.6189372e+00   2.0292948e-01   3.0460625e-01   6.1533856e-01   8.2100595e-01   9.2466507e-02   1.3421972e-01   2.6945268e-01   4.9711186e-01   1.1049586e-01   1.7038653e-01   3.4589089e-01   3.2392077e-01   3.0000000e-01   1.1000000e+01   0.0000000e+00
   5.9994922e+00   8.5453748e+00   6.3602849e+00   6.4039606e+00   2.0545932e-01   2.2046456e-01   4.3729008e-01   2.5606590e-01   7.9324374e-02   9.3869209e-02   1.9891911e-01   1.1339477e-01   1.2723122e-01   1.2659709e-01   2.3840039e-01   1.4271564e-01   3.0000000e-01   1.1000000e+01   0.0000000e+00
   5.8807448e+00   7.9271724e+00   6.1295559e+00   6.2243173e+00   2.4549924e-01   2.0255826e-01   4.3027908e-01   1.3613208e-01   1.2479331e-01   6.7470000e-02   1.7355391e-01   4.2646307e-02   1.2070593e-01   1.3511200e-01   2.5679484e-01   9.3723549e-02   3.0000000e-01   1.1000000e+01   0.0000000e+00
   5.4141385e+00   7.7818941e+00   6.1444596e+00   6.2159567e+00   2.2933370e-01   2.0782007e-01   4.6876031e-01   7.9467332e-02   1.0522090e-01   6.0394334e-02   1.8568512e-01   2.7853505e-02   1.2418013e-01   1.4744118e-01   2.8360134e-01   5.2112098e-02   3.0000000e-01   1.1000000e+01   0.0000000e+00
   6.6837790e+00   6.0614288e+00   6.0060497e+00   6.1614517e+00   6.8929037e-01   9.4260613e-01   1.1654749e+00   7.2646370e-01   4.2426555e-01   6.2990307e-01   7.0524598e-01   4.6036527e-01   2.6502565e-01   3.1270985e-01   4.6022893e-01   2.6612845e-01   3.0000000e-02   1.2000000e+01   0.0000000e+00
   7.4952552e+00   5.8002741e+00   5.9605558e+00   6.1074111e+00   5.4626194e-01   6.7623673e-01   9.3099701e-01   6.6036706e-01   3.7275719e-01   4.0994543e-01   6.3552310e-01   4.0783505e-01   1.7350475e-01   2.6644367e-01   2.9547391e-01   2.5257267e-01   3.0000000e-02   1.2000000e+01   0.0000000e+00
   7.6229451e+00   6.3510587e+00   5.6983785e+00   5.6422643e+00   6.3869707e-01   5.7013061e-01   6.3901640e-01   7.8648393e-01   4.2490790e-01   3.2025689e-01   4.4517905e-01   5.1217956e-01   2.1383718e-01   2.5058456e-01   1.9390331e-01   2.7504480e-01   3.0000000e-02   1.2000000e+01   0.0000000e+00
   8.9162069e+00   6.1423063e+00   9.9952205e+00   5.5739615e+00   7.4384990e-01   4.3798679e-01   7.1289463e-01   5.1412133e-01   4.7567928e-01   2.0769296e-01   4.4683537e-01   2.5056027e-01   2.6868344e-01   2.5019029e-01   2.6691230e-01   2.7127413e-01   5.0000000e-03   1.2000000e+01   0.0000000e+00
   8.2038771e+00   6.0634400e+00   8.1521995e+00   6.1688186e+00   7.2794935e-01   4.4424856e-01   4.9488021e-01   3.0401014e-01   4.2843406e-01   1.9667439e-01   3.0196389e-01   1.3985333e-01   3.0100689e-01   2.8001783e-01   1.9501039e-01   2.2312779e-01   5.0000000e-03   1.2000000e+01   0.0000000e+00
   1.0112183e+01   6.3262497e+00   8.8575176e+00   6.4958435e+00   1.0096327e+00   3.5566981e-01   9.2214993e-01   3.9467162e-01   6.2832969e-01   2.0624437e-01   5.4825032e-01   2.2609957e-01   3.8135338e-01   1.4972283e-01   3.7401246e-01   1.6905356e-01   5.0000000e-03   1.2000000e+01   0.0000000e+00
   5.9379689e+00   7.0363483e+00   5.3527523e+00   6.2083476e+00   9.5249991e-01   2.1481754e-01   1.3119269e+00   2.6966834e-01   5.8209290e-01   1.0665878e-01   8.3577088e-01   1.3792049e-01   3.7040701e-01   1.0942537e-01   4.7615606e-01   1.3249378e-01   5.0000000e-03   1.2000000e+01   0.0000000e+00
   6.2214282e+00   6.2736677e+00   4.9792797e+00   4.9431744e+00   5.5510780e-01   3.5297944e-01   1.4117496e+00   3.8481273e-01   3.3437669e-01   2.0202930e-01   8.5765431e-01   2.1988092e-01   2.2075888e-01   1.5106115e-01   5.5409524e-01   1.6511397e-01   3.0000000e-01   1.2000000e+01   0.0000000e+00
   6.5712513e+00   7.3814203e+00   5.9634623e+00   6.0640031e+00   3.7979386e-01   3.0380895e-01   1.1177942e+00   2.9827114e-01   2.2604042e-01   1.7137410e-01   6.7739965e-01   1.4245256e-01   1.5393035e-01   1.3324146e-01   4.4039468e-01   1.5617233e-01   3.0000000e-01   1.2000000e+01   0.0000000e+00
   5.8548337e+00   7.8606707e+00   6.1140496e+00   6.1786583e+00   6.9667714e-01   1.9143482e-01   9.8956607e-01   2.6226263e-01   4.7326445e-01   8.9994694e-02   6.5696314e-01   9.4153966e-02   2.2353298e-01   1.0394930e-01   3.3260293e-01   1.7138378e-01   3.0000000e-01   1.2000000e+01   0.0000000e+00
   5.0972739e+00   5.9885293e+00   4.2132557e+00   4.7220697e+00   1.0080279e+00   2.2871600e+00   1.2568241e+00   2.9207020e+00   7.7270955e-01   1.5119704e+00   9.7868552e-01   2.0149220e+00   2.3532769e-01   7.7535558e-01   2.7815493e-01   9.0609220e-01   3.0000000e-02   1.3000000e+01   0.0000000e+00
   4.4065152e+00   5.6010733e+00   4.3797496e+00   5.3078097e+00   1.0211300e+00   2.0305916e+00   1.0963969e+00   2.5690548e+00   7.8075395e-01   1.4691131e+00   8.3956509e-01   1.9176750e+00   2.4042251e-01   5.6167737e-01   2.5683183e-01   6.5139222e-01   3.0000000e-02   1.3000000e+01   0.0000000e+00
   4.0712430e+00   5.3070606e+00   3.8234261e+00   4.1544898e+00   8.2089505e-01   1.6335028e+00   7.0058895e-01   1.5742873e+00   6.1830483e-01   1.0708957e+00   5.0652736e-01   1.0807248e+00   2.0259022e-01   5.6262926e-01   1.9406159e-01   4.9374889e-01   3.0000000e-02   1.3000000e+01   0.0000000e+00
   4.3327207e+00   5.2705203e+00   4.0922371e+00   4.5455896e+00   6.3975890e-01   1.0569027e+00   8.8609599e-01   7.6250136e-01   4.5148359e-01   6.0410926e-01   6.6349498e-01   3.3496574e-01   1.8827531e-01   4.5290710e-01   2.2260101e-01   4.2753562e-01   3.0000000e-02   1.3000000e+01   0.0000000e+00
   4.5422964e+00   5.3034624e+00   4.1488056e+00   4.9491862e+00   4.8644364e-01   1.1612573e+00   5.5011800e-01   1.0814372e+00   3.0284533e-01   6.6817309e-01   3.5364437e-01   6.2354394e-01   1.8359831e-01   4.9318202e-01   1.9647363e-01   4.5802530e-01   5.0000000e-03   1.3000000e+01   0.0000000e+00
   4.2538670e+00   5.9818124e+00   4.0960375e+00   5.6431688e+00   4.6383869e-01   7.9676643e-01   4.4495138e-01   6.5969416e-01   2.9903995e-01   3.5087903e-01   2.6279306e-01   2.3257498e-01   1.6479874e-01   4.4609776e-01   1.8216927e-01   4.2796288e-01   5.0000000e-03   1.3000000e+01   0.0000000e+00
   4.2690643e+00   6.1716921e+00   3.9413797e+00   5.6798306e+00   4.8591726e-01   6.5439628e-01   6.7348427e-01   6.1811150e-01   3.1461337e-01   1.9387084e-01   4.8206450e-01   2.2166536e-01   1.7130388e-01   4.6101549e-01   1.9141977e-01   3.9706920e-01   5.0000000e-03   1.3000000e+01   0.0000000e+00
   4.2137109e+00   6.2906889e+00   4.3710543e+00   4.3354405e+00   5.9417468e-01   8.3183541e-01   9.4795379e-01   8.0180963e-01   4.1405469e-01   3.5007967e-01   6.0659739e-01   2.7158153e-01   1.8011999e-01   4.8183151e-01   3.4135639e-01   5.3073209e-01   3.0000000e-01   1.3000000e+01   0.0000000e+00
   4.7715752e+00   6.4238597e+00   4.5617333e+00   4.5989949e+00   4.5861562e-01   7.8502599e-01   7.6742471e-01   4.6540921e-01   3.0620604e-01   3.0291897e-01   5.3917996e-01   9.9929289e-02   1.5240958e-01   4.8241431e-01   2.2824475e-01   3.7165958e-01   3.0000000e-01   1.3000000e+01   0.0000000e+00
   4.1748568e+00   6.2563232e+00   4.3946315e+00   4.4465409e+00   4.6989762e-01   7.1073080e-01   7.4008057e-01   3.3786044e-01   3.0113534e-01   3.0340669e-01   5.1037825e-01   3.5171688e-02   1.6880303e-01   4.0756241e-01   2.2970232e-01   3.1055009e-01   3.0000000e-01   1.3000000e+01   0.0000000e+00
   4.8088160e+00   6.1297973e+00   4.5073506e+00   4.5183646e+00   5.4623505e-01   5.7513569e-01   6.2190271e-01   3.2495391e-01   3.9172146e-01   1.6769849e-01   4.2481988e-01   2.8001711e-02   1.5451730e-01   4.0814308e-01   1.9708283e-01   3.0319016e-01   3.0000000e-01   1.3000000e+01   0.0000000e+00
   5.4558320e+00   5.9656277e+00   4.7799070e+00   4.9719812e+00   7.8075589e-01   1.5971596e+00   9.9180646e-01   1.9390683e+00   4.6888063e-01   9.6717246e-01   6.2161169e-01   1.1264988e+00   3.1187526e-01   6.2998718e-01   3.7019478e-01   8.1258069e-01   3.0000000e-02   1.4000000e+01   0.0000000e+00
   5.4484135e+00   5.3313077e+00   5.2961859e+00   5.7886235e+00   6.5868425e-01   9.4439039e-01   1.0399261e+00   9.1168982e-01   3.5861093e-01   5.5016117e-01   7.0313261e-01   5.0816123e-01   3.0007333e-01   3.9422922e-01   3.3679353e-01   4.0371112e-01   3.0000000e-02   1.4000000e+01   0.0000000e+00
   5.6100048e+00   6.0170315e+00   4.7395390e+00   4.6990519e+00   6.9815964e-01   1.2878177e+00   8.2822108e-01   1.0047259e+00   3.7757452e-01   7.9993309e-01   4.7838389e-01   5.8877483e-01   3.2100274e-01   4.8788463e-01   3.4983720e-01   4.1595397e-01   3.0000000e-02   1.4000000e+01   0.0000000e+00
   4.8608080e+00   5.7258629e+00   4.9936228e+00   5.1349349e+00   8.9269351e-01   9.1453037e-01   9.5702839e-01   6.6578646e-01   5.5490862e-01   5.8319201e-01   5.8859249e-01   3.1935401e-01   3.3778488e-01   3.3133836e-01   3.6843589e-01   3.4652988e-01   3.0000000e-02   1.4000000e+01   0.0000000e+00
   4.6865094e+00   5.7353546e+00   4.9575841e+00   5.0117179e+00   7.8194936e-01   6.5895848e-01   8.6020255e-01   8.6530882e-01   4.5621771e-01   4.0053796e-01   5.1829965e-01   4.9300409e-01   3.2636846e-01   2.5843337e-01   3.4215878e-01   3.7230474e-01   3.0000000e-02   1.4000000e+01   0.0000000e+00
   5.5553023e+00   6.1537057e+00   4.6784940e+00   5.5668848e+00   6.2828202e-01   4.0852796e-01   7.3941267e-01   4.7505901e-01   2.9051326e-01   1.9889084e-01   3.9214573e-01   2.5918965e-01   3.3870197e-01   2.1024367e-01   3.4726694e-01   2.1591909e-01   5.0000000e-03   1.4000000e+01   0.0000000e+00
   4.6525823e+00   4.9566690e+00   4.9038875e+00   5.2821803e+00   7.0110487e-01   7.0276745e-01   8.1192353e-01   5.4263211e-01   3.8149443e-01   4.1427398e-01   4.6913114e-01   3.0095050e-01   3.2001140e-01   2.8849437e-01   3.4301078e-01   2.4172284e-01   5.0000000e-03   1.4000000e+01   0.0000000e+00
   5.1197469e+00   5.7549014e+00   4.8397837e+00   5.3452274e+00   7.1365311e-01   5.7788793e-01   6.7308130e-01   5.3920764e-01   3.7993865e-01   3.6269722e-01   3.4570388e-01   3.1896233e-01   3.3371447e-01   2.1519071e-01   3.2747926e-01   2.2025843e-01   5.0000000e-03   1.4000000e+01   0.0000000e+00
   5.0935279e+00   6.7038466e+00   4.7243652e+00   5.3828849e+00   5.6591004e-01   5.4989483e-01   5.8041144e-01   4.1550625e-01   2.9132171e-01   2.7302832e-01   2.8455234e-01   2.1329974e-01   2.7458833e-01   2.7711610e-01   2.9626962e-01   2.0229518e-01   5.0000000e-03   1.4000000e+01   0.0000000e+00
   4.9426979e+00   5.0275047e+00   5.1993414e+00   5.2632926e+00   8.0704190e-01   1.3088984e+00   1.0207492e+00   3.2736301e-01   5.9112430e-01   1.1167647e+00   5.9492880e-01   1.2438767e-01   2.1591760e-01   1.9213371e-01   4.2582039e-01   2.0343734e-01   3.0000000e-01   1.4000000e+01   0.0000000e+00
   4.2964119e+00   5.5860814e+00   4.8525641e+00   4.7511688e+00   1.0344720e+00   1.4905857e+00   1.1670368e+00   1.4899169e+00   7.5870571e-01   1.1661014e+00   8.5421598e-01   1.0622751e+00   2.7576625e-01   3.2448429e-01   3.1282087e-01   4.2764177e-01   3.0000000e-01   1.4000000e+01   0.0000000e+00
   4.6844564e+00   5.2526422e+00   4.6570845e+00   4.6212733e+00   1.1681505e+00   1.9887233e+00   1.1234709e+00   2.1141956e+00   8.7931316e-01   1.4583686e+00   7.6486174e-01   1.5981040e+00   2.8883732e-01   5.3035462e-01   3.5860912e-01   5.1609154e-01   3.0000000e-01   1.4000000e+01   0.0000000e+00
