# Supplementary material for: Haptic communication between humans is tuned by the hard or soft mechanics of interaction
Source: PLoS Comput Biol. 2018 Mar 22;14(3):e1005971. doi: 10.1371/journal.pcbi.1005971 (PMC5863953; doi:10.1371/journal.pcbi.1005971)
Supplement: S2 Data — The data is composed of 30 rows and 8 columns, where the first 15 rows are the tracking error in degrees and the last 15 rows denote the connection stiffness of the respective trial in Nm/deg. Each column is from a separate subject. (TXT) [file pcbi.1005971.s005.txt]

   2.1699834e-01   4.1414941e-01   4.9656567e-01   5.3299286e-01   5.8993957e-01   2.6976730e-01   9.6526527e-01   4.7839166e-01
   2.7322076e-01   3.5455803e-01   5.0055667e-01   5.3147043e-01   6.1648612e-01   2.1462309e-01   6.3598137e-01   3.6601191e-01
   2.5850926e-01   4.0512890e-01   4.9974116e-01   4.5009534e-01   5.5894453e-01   2.6566284e-01   5.2412225e-01   3.1417748e-01
   2.4223322e-01   4.5555954e-01   5.2236163e-01   4.3520457e-01   7.0217857e-01   2.3729231e-01   5.1210997e-01   3.2532933e-01
   2.6153840e-01   4.3821460e-01   5.2798372e-01   3.9362289e-01   5.8357572e-01   2.7572394e-01   5.2479548e-01   3.1590432e-01
   1.6873114e+00   2.8575254e+00   2.7782117e+00   3.6031847e+00   3.7517880e+00   2.7676165e+00             NaN   2.8568167e+00
   1.3779226e+00   2.5605669e+00   2.9984030e+00   4.3175690e+00   3.7602448e+00   2.5359569e+00   5.9221640e+00   2.9048689e+00
   1.4174681e+00   2.7872302e+00   3.2771760e+00   4.0772919e+00   4.2486081e+00   2.4588492e+00   3.4676838e+00   2.9553627e+00
   1.3553175e+00   2.3348822e+00   3.3127002e+00   4.1775685e+00   3.7879884e+00   2.6921741e+00   2.6176907e+00   2.8466814e+00
   1.6180062e+00   2.5937741e+00   2.9214787e+00   3.9444115e+00   4.5130211e+00   2.4826257e+00   2.5947006e+00   2.8808274e+00
   6.4220826e+00   8.7590776e+00   1.1050559e+01   1.1229184e+01   1.0665309e+01   8.2683972e+00   1.2716076e+01   1.0161800e+01
   6.8281397e+00   8.9904091e+00   1.1707717e+01   1.2438922e+01   9.3127103e+00   9.1981536e+00   1.5957166e+01   9.9539121e+00
   5.2376187e+00   7.4042047e+00   1.1432799e+01   1.1161178e+01   9.9273728e+00   9.3704477e+00   1.0107485e+01   9.6150596e+00
   6.1974700e+00   8.2985688e+00   1.1173860e+01   9.9651935e+00   1.1867569e+01   9.4103635e+00   1.1707907e+01   9.3466958e+00
   5.3192115e+00   8.5287306e+00   1.0780948e+01   1.2050066e+01   1.0420661e+01   8.7863191e+00   9.9664568e+00   9.2830757e+00
   3.0000000e-01   3.0000000e-01   3.0000000e-01   3.0000000e-01   3.0000000e-01   3.0000000e-01   3.0000000e-01   3.0000000e-01
   3.0000000e-01   3.0000000e-01   3.0000000e-01   3.0000000e-01   3.0000000e-01   3.0000000e-01   3.0000000e-01   3.0000000e-01
   3.0000000e-01   3.0000000e-01   3.0000000e-01   3.0000000e-01   3.0000000e-01   3.0000000e-01   3.0000000e-01   3.0000000e-01
   3.0000000e-01   3.0000000e-01   3.0000000e-01   3.0000000e-01   3.0000000e-01   3.0000000e-01   3.0000000e-01   3.0000000e-01
   3.0000000e-01   3.0000000e-01   3.0000000e-01   3.0000000e-01   3.0000000e-01   3.0000000e-01   3.0000000e-01   3.0000000e-01
   3.0000000e-02   3.0000000e-02   3.0000000e-02   3.0000000e-02   3.0000000e-02   3.0000000e-02   3.0000000e-02   3.0000000e-02
   3.0000000e-02   3.0000000e-02   3.0000000e-02   3.0000000e-02   3.0000000e-02   3.0000000e-02   3.0000000e-02   3.0000000e-02
   3.0000000e-02   3.0000000e-02   3.0000000e-02   3.0000000e-02   3.0000000e-02   3.0000000e-02   3.0000000e-02   3.0000000e-02
   3.0000000e-02   3.0000000e-02   3.0000000e-02   3.0000000e-02   3.0000000e-02   3.0000000e-02   3.0000000e-02   3.0000000e-02
   3.0000000e-02   3.0000000e-02   3.0000000e-02   3.0000000e-02   3.0000000e-02   3.0000000e-02   3.0000000e-02   3.0000000e-02
   5.0000000e-03   5.0000000e-03   5.0000000e-03   5.0000000e-03   5.0000000e-03   5.0000000e-03   5.0000000e-03   5.0000000e-03
   5.0000000e-03   5.0000000e-03   5.0000000e-03   5.0000000e-03   5.0000000e-03   5.0000000e-03   5.0000000e-03   5.0000000e-03
   5.0000000e-03   5.0000000e-03   5.0000000e-03   5.0000000e-03   5.0000000e-03   5.0000000e-03   5.0000000e-03   5.0000000e-03
   5.0000000e-03   5.0000000e-03   5.0000000e-03   5.0000000e-03   5.0000000e-03   5.0000000e-03   5.0000000e-03   5.0000000e-03
   5.0000000e-03   5.0000000e-03   5.0000000e-03   5.0000000e-03   5.0000000e-03   5.0000000e-03   5.0000000e-03   5.0000000e-03
